# Supplementary material for: Negative correlation of single-cell PAX3:FOXO1 expression with tumorigenicity in rhabdomyosarcoma
Source: Life Sci Alliance. 2021 Jun 29;4(9):e202001002. doi: 10.26508/lsa.202001002 (PMC8321661; doi:10.26508/lsa.202001002)
Supplement: Supplementary file 1 [file LSA-2020-01002_TableS1.xlsx]

## Sheet: Table S1
	Table S1. Rhabdomyosarcoma primary cell cultures and cell lines used in this study.
	Cells	Species	Cell type	Passage used	Genotype	Age at diagnosis	Gender	Primary tumor site
	SJRHB013759_X1	human	primary cell culture	5 to 9	PAX3:FOXO1 pos.	19 years old	male	inguinal region
	IC-pPDX 35	human	primary cell culture	3 to 9	PAX3:FOXO1 pos.	13 years old	male	-
	RMSZH003	human	primary cell culture	4 to 7	PAX3:FOXO1 pos.	3 years old	female	pelvis
	CF1	human	primary cell culture	7 to 15	PAX3:FOXO1 pos.	1.8 years old	male	-
	RH5	human	cell line	unknown	PAX3:FOXO1 pos.	-	-	-
	RH30	human	cell line	unknown	PAX3:FOXO1 pos.; TP53 R273C (heterozygous)	16 years old	male	soft tissue
	RH41	human	cell line	unknown	PAX3:FOXO1 pos.	12 years old	female	soft tissue
	U23674	mouse	cell line	13 to 24	Myf6-CreER TP53-/- P3F+/+	-	-	-
	U21459	mouse	cell line	7 to 24	Myf6-CreER TP53-/- P3F+/+	-	-	-
