# Supplementary material for: Negative correlation of single-cell PAX3:FOXO1 expression with tumorigenicity in rhabdomyosarcoma
Source: Life Sci Alliance. 2021 Jun 29;4(9):e202001002. doi: 10.26508/lsa.202001002 (PMC8321661; doi:10.26508/lsa.202001002)
Supplement: Supplementary file 3 [file LSA-2020-01002_TableS3.xlsx]

## Sheet: Table S3
	Table S3. Differentially regulated genes in YFPhigh/ P3Fhigh versus YFPlow/ P3Flow cells (logFC<-1 or >1, FDR<0.01).
	Gene Symbol	Fold-Change (logFC)	False Discovery Rate
	Efemp1	-2.89068	1.1382e-05
	Aldh3a1	-2.89004	1.96639e-06
	Arhgap6	-2.78745	0.000138728
	Aqp5	-2.76654	0.000302949
	S100a4	-2.6145	2.28908e-05
	Axl	-2.61107	3.58257e-05
	Aqp1	-2.55565	0.000820056
	Dmp1	-2.5418	0.00489535
	Fndc3c1	-2.45675	4.71724e-05
	Pmp22	-2.37319	0.00204375
	Tns3	-2.3242	3.03333e-05
	Lgr6	-2.26423	0.00011739
	Phlda2	-2.19908	0.00140164
	Rhox5	-2.15223	0.000190038
	Prkg2	-2.14213	0.0053339
	Lbh	-2.14166	1.96639e-06
	Krt8	-2.08599	2.94507e-06
	Ncs1	-2.03328	0.000188028
	Anxa8	-2.00853	0.00110414
	Flt1	-1.99973	9.95915e-05
	Ano1	-1.99247	0.000162091
	Dusp18	-1.96171	1.96639e-06
	Fn1	-1.95795	0.00591789
	Mpp6	-1.91563	4.93492e-05
	Col6a2	-1.91177	0.0003955
	Myh10	-1.89455	0.00151281
	Plec	-1.8919	6.79741e-05
	Ramp3	-1.85535	3.92694e-05
	Sdc1	-1.8334	7.32262e-06
	Cavin1	-1.83197	0.000108907
	Epb41l3	-1.82611	0.00130311
	Cx3cl1	-1.82261	2.9413e-05
	Kcnn4	-1.81077	1.84133e-05
	Bgn	-1.79886	0.000321046
	Emp1	-1.79782	0.000116549
	Igfbp3	-1.77854	4.99965e-05
	Epb41l1	-1.76359	2.85149e-05
	Ackr3	-1.75552	4.82322e-05
	Trib2	-1.73278	7.85677e-05
	Podnl1	-1.7298	0.000317046
	Fbln2	-1.71678	9.19242e-05
	Angptl2	-1.71085	9.95915e-05
	S100a10	-1.70916	0.00176375
	Pde1b	-1.69576	0.000249672
	Car13	-1.68881	0.00189085
	Cbr2	-1.67492	0.000324057
	Pcolce2	-1.65901	0.00669858
	Igfbp6	-1.65623	1.31189e-06
	Ereg	-1.65346	0.000337386
	Ehd2	-1.64985	0.000339395
	Rcbtb1	-1.63785	0.000266207
	Synj2	-1.63074	0.00102067
	Mgst3	-1.62114	5.17477e-05
	Lhfp	-1.6119	7.85677e-05
	Foxc2	-1.60675	0.000465035
	Hspb8	-1.60251	0.000161057
	Thbs3	-1.58141	0.000170445
	Nfib	-1.54111	0.00342496
	Gm14137	-1.53317	0.00385354
	Abcb1a	-1.51852	5.56136e-05
	Acsl5	-1.51595	0.00848265
	Gulp1	-1.51169	4.82322e-05
	Mmp3	-1.50219	0.00453515
	Eml1	-1.49731	8.91145e-05
	Asap1	-1.48737	6.35727e-05
	Cd109	-1.48364	0.00219282
	Fam107b	-1.47651	0.000144212
	P2ry2	-1.47627	0.00262501
	Egr3	-1.47337	5.38718e-05
	Dusp5	-1.46229	0.0050297
	Ifi203	-1.46162	0.000259614
	Sema5a	-1.45998	0.00141561
	Crabp2	-1.44196	0.00650175
	Peak1	-1.44111	0.00140491
	Arhgap18	-1.43659	0.000706418
	Nid2	-1.43635	0.000390691
	Rab7b	-1.43438	0.00601712
	Rnd2	-1.43204	0.000143834
	Zfp36l2	-1.42974	2.47707e-05
	Dennd2a	-1.42281	0.000912896
	Crybg1	-1.41568	0.000785981
	Lmna	-1.41211	0.000723067
	Slc18b1	-1.40734	0.00667538
	Capn6	-1.39629	0.0047503
	Tsku	-1.38978	0.000453704
	Col6a1	-1.37831	0.00126562
	Adssl1	-1.37781	0.000239766
	Tspo	-1.37777	0.000140617
	Zadh2	-1.36933	0.003336
	Azin1	-1.36818	0.000717812
	Rhobtb3	-1.35708	0.00106952
	Fmnl1	-1.35541	0.00130302
	Ifi211	-1.35254	0.000299647
	Prss23	-1.3497	0.00331808
	Pde2a	-1.34946	0.00225961
	Chst1	-1.34888	0.00372847
	Ruvbl1	-1.34669	0.000163926
	Tppp3	-1.34571	0.00512522
	Msn	-1.34519	0.00201199
	Prrx2	-1.34276	0.00192774
	Traf5	-1.34148	0.000256764
	Rin1	-1.33255	0.00177673
	Ajuba	-1.33032	0.00298701
	Acta2	-1.32241	0.00812196
	Ermp1	-1.32232	0.00220176
	Abcc1	-1.32134	0.000275152
	Dok1	-1.31759	7.08155e-05
	Fmnl3	-1.30663	0.000171813
	Padi4	-1.30258	0.00226784
	Fabp5	-1.30242	0.00102857
	Nudt4	-1.29874	0.000175033
	Rcbtb2	-1.29581	0.00102019
	Chrnd	-1.28322	0.00265573
	Sh2d1b1	-1.28062	0.00853474
	Crip2	-1.27974	0.000711404
	Podxl	-1.27389	0.000863008
	Tead4	-1.27194	0.00205304
	Stk10	-1.2709	0.000232378
	Itga3	-1.26736	0.00289619
	Map2k3	-1.26645	0.000300709
	Baiap2	-1.26569	0.000170445
	Samd9l	-1.2634	0.000581867
	Zfp267	-1.26005	0.00169588
	Lama5	-1.25878	0.000160151
	Tnni1	-1.25549	0.00489535
	Ptpn3	-1.25144	0.00442909
	Fhdc1	-1.25128	0.000322713
	Tspan5	-1.25049	0.000208631
	Plat	-1.25043	0.000301195
	Trim54	-1.25041	0.000545485
	Hmga1b	-1.24891	0.000226091
	Ramp1	-1.24748	0.000232099
	Rac3	-1.24547	7.78545e-05
	Wnt7b	-1.24512	0.000309953
	Ddah1	-1.24429	3.69515e-05
	Eps8l2	-1.24302	0.00162249
	Erbb2	-1.24081	0.000137686
	Dsel	-1.23317	0.000690711
	Tmem131l	-1.23317	0.000577249
	Tns4	-1.2221	0.00106952
	Kcnk5	-1.22159	0.00393807
	Aqp3	-1.21427	0.00139469
	Srd5a1	-1.21151	0.00135902
	Ampd2	-1.20905	0.000919083
	Nrarp	-1.20825	0.00152831
	Itsn1	-1.20697	0.000612733
	Tcof1	-1.20499	0.00170846
	Gnb4	-1.20236	0.00257531
	Map3k20	-1.20195	0.00295143
	Idh1	-1.19328	0.00201815
	Dagla	-1.19244	0.0016345
	Capn5	-1.18783	0.00525444
	Tsc22d3	-1.18379	0.000299504
	Col5a1	-1.18374	0.000748062
	Dusp2	-1.18358	0.00802545
	Phtf1	-1.18261	0.00238067
	Rnf24	-1.17767	0.0013315
	Krt13	-1.17661	0.0021801
	Usp32	-1.17179	0.00257862
	Wdr55	-1.17037	0.0018908
	Dbn1	-1.17001	0.00217922
	Prkd3	-1.16842	0.00124287
	Sestd1	-1.1632	0.000717812
	Nab2	-1.15791	0.000848892
	Ap1s2	-1.15476	0.00914562
	Ttyh2	-1.15217	0.00129826
	Vat1	-1.15203	0.000179233
	Spns2	-1.14722	0.0059373
	Rhpn2	-1.14205	0.00357041
	Cav1	-1.1411	0.00122488
	Rab32	-1.14028	0.00873865
	Grasp	-1.13698	0.0013585
	Abcb1b	-1.13407	3.58257e-05
	Map1a	-1.13328	0.00890043
	Sqle	-1.13243	0.000325266
	Irx2	-1.13155	0.000229382
	Mex3b	-1.12905	0.00227827
	Scarf2	-1.1246	1.1382e-05
	Csf1	-1.12057	0.00201199
	Adcy6	-1.11622	0.000380086
	Itga5	-1.11516	7.85677e-05
	Shq1	-1.11505	0.00102383
	Cth	-1.11428	0.000108907
	Kctd11	-1.1115	0.00129844
	Map1b	-1.11137	0.000210905
	Klf10	-1.11103	7.85677e-05
	Kirrel	-1.11091	0.000532295
	Stard13	-1.10849	0.00848946
	Epha2	-1.106	0.0073497
	Ar	-1.1045	0.0024199
	Lrp1	-1.10184	0.0068377
	Sspn	-1.10075	0.00683564
	Smo	-1.09648	0.00106954
	Fads2	-1.09595	0.00290663
	Wrnip1	-1.09262	0.00419546
	Poglut3	-1.09147	0.00201199
	Pex5	-1.08884	0.000212174
	Hspa12b	-1.08837	0.000568577
	Pus7	-1.08722	0.00249418
	Tnnt2	-1.0865	0.0010941
	Cask	-1.08549	9.22059e-05
	Pdxk	-1.08437	0.00106932
	Arhgap39	-1.08395	0.00028195
	Lclat1	-1.0808	0.00122452
	Ogn	-1.07863	0.000805803
	Tmlhe	-1.07503	0.000113653
	Aldh7a1	-1.07501	0.00115689
	Arhgap22	-1.07451	0.0026941
	1700017B05Rik	-1.07217	0.00102019
	Sh3pxd2b	-1.07156	0.00299267
	Slc16a10	-1.07026	0.000137686
	Ezr	-1.068	0.0021801
	Ahnak2	-1.0663	0.000192126
	Adamts14	-1.06099	0.00546976
	L3mbtl3	-1.0584	0.00301326
	Ssx2ip	-1.05816	0.00101234
	Mtmr4	-1.05758	0.00477117
	Dgcr6	-1.05514	0.000321046
	Ets2	-1.05245	0.00343271
	Pls3	-1.04881	0.00364004
	Enkur	-1.04849	0.00140164
	Erfe	-1.04669	0.00479848
	Elp2	-1.04457	0.00327738
	Apcdd1	-1.0431	0.00286143
	Loxl3	-1.042	0.00918817
	Clcf1	-1.03943	0.00441996
	Il6st	-1.03872	0.00283698
	Slc1a4	-1.03829	0.00461039
	Lars	-1.03575	0.00227845
	Rassf8	-1.03509	0.000392132
	D5Ertd579e	-1.03452	0.0043461
	Mpdz	-1.03268	0.00280016
	Cxadr	-1.03106	0.00340019
	Fam129b	-1.0291	0.000384975
	Zfp647	-1.02556	0.00140863
	Mgp	-1.02097	0.00602875
	Hmgcs1	-1.02059	0.000690711
	Micall2	-1.01969	0.000317046
	Ssrp1	-1.01679	0.00194479
	Il6ra	-1.01555	0.000695124
	Jup	-1.01457	0.0019231
	Pop1	-1.01345	0.00233035
	Polr1a	-1.01129	0.00615332
	Man1a	-1.0112	0.00159411
	Klhl21	-1.00662	0.00135692
	Eno3	-1.00327	0.0068377
	Rhbdf1	-1.00015	0.000247712
	Ncoa1	1.00406	0.00211618
	Fitm1	1.00469	0.0016345
	Cep128	1.00536	0.00088245
	Nkx2-5	1.00888	0.00188824
	Lrrc1	1.01321	0.000861224
	P2ry12	1.01524	0.00214521
	Wfs1	1.02293	0.00179465
	Slc7a7	1.0257	0.00260644
	Jazf1	1.02764	0.00222195
	Meltf	1.02863	0.00102371
	Slc22a15	1.02994	0.00222195
	Kansl1l	1.03008	0.00249869
	H3c8	1.03029	0.00672819
	Tbx1	1.03122	0.00118498
	H1f5	1.03374	0.00142203
	Syn3	1.03486	0.00934516
	Sprr2a3	1.03544	0.000949645
	Slc2a5	1.03558	0.00518425
	Cnih2	1.03642	0.000337439
	Hpse	1.04113	0.00722897
	Reln	1.04609	0.00236863
	Il13ra1	1.04948	0.000108517
	Ank3	1.05429	0.000450151
	Lhx2	1.05622	0.00393596
	Cd59a	1.05673	0.00198437
	Gm8909	1.06152	0.00314133
	Hook1	1.0621	8.03948e-05
	Cotl1	1.06486	0.00327738
	Trim62	1.06717	0.00312342
	Bicc1	1.06798	0.00343271
	1110032A03Rik	1.06896	0.00441861
	Smco4	1.07219	0.000932796
	Tspan7	1.07321	0.00159887
	Prkch	1.07453	0.000575537
	H2bc13	1.07485	0.00120579
	Casq1	1.07664	0.00132893
	Kcna1	1.07672	0.00118849
	Acot6	1.07924	0.00238069
	Ocrl	1.07945	0.000130787
	Arhgap20	1.08027	0.00340441
	Gfra2	1.08127	0.00509795
	H4c6	1.08279	0.00191858
	Lonrf3	1.08335	0.00210058
	H4c8	1.08677	0.00055563
	Pcbd1	1.08841	0.000903116
	Pax3	1.09015	0.00118498
	Cd59b	1.09738	0.00273142
	Gm5622	1.0993	0.000179233
	Sfn	1.09984	0.00634424
	Irs1	1.10208	0.000326711
	Osr2	1.10305	0.00127473
	Tmbim4	1.10562	0.00124287
	Whamm	1.10709	0.00315481
	Cd47	1.11074	0.000179233
	Entpd3	1.11136	0.000104126
	Myorg	1.11541	0.00219489
	Mtus1	1.11892	0.00280016
	Metrnl	1.11916	0.0017593
	Rtl8b	1.12033	0.00694139
	H2bc7	1.12086	0.00195702
	Igf1	1.12245	0.00157944
	6430548M08Rik	1.12725	9.45471e-05
	Phlda1	1.12955	0.000206748
	Fbxo9	1.13241	0.000433642
	Tbc1d30	1.1329	0.000321046
	Rtl8a	1.1335	0.00527314
	Hspb1	1.13465	0.00636283
	Nrp2	1.13552	0.000125049
	Hoxa11	1.13744	0.00290663
	Aplp1	1.13775	7.00592e-05
	Ginm1	1.13815	0.00357041
	Optn	1.13928	0.000923641
	Cidec	1.14099	0.00522248
	Sigmar1	1.14446	0.00470985
	Fgg	1.14657	0.00568295
	Pkp4	1.14727	0.000201023
	Zhx3	1.1522	0.00416004
	Hmox1	1.1526	0.00418793
	Cacnb2	1.15541	0.00127336
	Ccrl2	1.15912	0.000246585
	Diaph2	1.16418	0.00170846
	Acot2	1.16881	0.00286936
	Ctsz	1.17043	0.00138552
	Stat1	1.17109	0.000322713
	H2bc18	1.17274	0.00451591
	Gca	1.17342	0.000371748
	Cxcl14	1.18442	0.00775634
	Nrap	1.18487	0.00181889
	Tmem47	1.18748	0.000138728
	Ptprt	1.18803	0.00984856
	Tmem45a	1.19967	0.000630241
	Slc16a3	1.20117	0.000173784
	Wasf1	1.20141	0.000137686
	H2afx	1.2037	0.00326456
	Nectin1	1.20452	0.00285495
	Adamts17	1.20632	0.000869442
	Abat	1.20935	0.00184483
	Nbea	1.22127	0.00299267
	Celf2	1.22466	0.000638958
	Ppp1r9a	1.22539	0.00651788
	Top2a	1.22864	0.00209324
	Tmod1	1.2304	0.00299267
	Gli3	1.23161	4.84281e-05
	Gk5	1.23331	0.00123739
	Nr4a2	1.23595	0.000299647
	Krt20	1.23705	0.00290663
	Irf6	1.23723	0.00904302
	Pthlh	1.2401	2.85149e-05
	Rhoj	1.24114	0.00193079
	Scn2a	1.24227	0.00170846
	Plekhf2	1.24362	0.000527504
	Nav3	1.24504	0.000502102
	9330182L06Rik	1.24567	0.000452418
	Pard3b	1.25046	0.000124659
	Mgat4a	1.25137	0.000384417
	Asb4	1.25452	0.000313568
	Cap2	1.25638	0.000266207
	Pcsk2	1.25734	0.00597652
	Dennd1a	1.2574	0.00106952
	Smagp	1.2583	0.000815545
	Acpp	1.25875	0.0050266
	Lpcat2	1.25892	0.0021003
	Efhd1	1.26171	0.00223355
	Epas1	1.2661	0.000355492
	Mdk	1.27226	0.00369359
	H2bc14	1.27419	0.000971394
	Nusap1	1.2742	0.0080874
	Ptprr	1.27482	0.00345795
	Sgk3	1.2782	3.81538e-05
	H2bc3	1.28253	0.00162249
	Pxylp1	1.28497	0.00475486
	Bhlhe41	1.29454	0.000898229
	Mpped2	1.29661	0.00069586
	Zic1	1.30255	0.000148024
	Bmp7	1.3057	3.99625e-05
	Stk32b	1.30785	0.00226374
	Tmem40	1.31094	7.85677e-05
	Grid1	1.31128	0.00113422
	Gm3893	1.31915	0.00253792
	Sprr1a	1.31967	0.00439775
	Nrk	1.32067	0.00662501
	Mertk	1.32201	0.00011222
	Cpeb4	1.32413	0.000489595
	N4bp2l1	1.32865	0.00188356
	Pax6	1.33484	4.78481e-05
	Sgcb	1.33694	8.1486e-05
	F2rl2	1.33914	0.00233468
	Cd302	1.34179	0.00444189
	Frmpd4	1.34452	0.000337386
	Serpinb10	1.36413	0.00312704
	Cyp11b1	1.36428	0.00057647
	9930111J21Rik2	1.37067	8.1486e-05
	St8sia4	1.37187	0.00361831
	Fhl1	1.3722	0.000144212
	St6galnac3	1.3795	0.00727241
	Atxn7l1	1.3819	9.97033e-05
	Prc1	1.38333	0.00458338
	Dlx5	1.38365	7.85677e-05
	Pitx2	1.38614	8.1486e-05
	Tspan13	1.38645	0.000471105
	Acvr1c	1.38792	0.00102056
	Lrrc7	1.38873	0.00385193
	Slc4a11	1.39159	0.000177712
	Serpinb6b	1.39573	0.00256461
	Lepr	1.39581	0.0021801
	Foxo1	1.39732	0.000299504
	Dhrs3	1.40275	0.00170846
	Fzd1	1.41003	0.000465035
	Homer2	1.41069	0.00039222
	Mfsd4a	1.418	9.97033e-05
	Tmem154	1.41913	0.000333037
	1700025G04Rik	1.42926	5.23973e-05
	Tec	1.43382	0.00106954
	Slc22a17	1.43709	0.0042141
	Tmtc2	1.43842	0.00129826
	Eea1	1.44359	0.000269101
	Mcoln2	1.44946	7.1e-05
	Zfp612	1.45065	7.26185e-06
	Igsf10	1.45142	0.00102067
	Eya4	1.4591	1.62974e-05
	BC067074	1.46409	0.00161675
	Onecut2	1.46636	5.52015e-05
	Nrbp2	1.46941	0.00558558
	Ccnjl	1.47083	0.00490711
	Sec16b	1.47646	4.82322e-05
	Tor3a	1.47944	0.00011739
	Mafb	1.48543	0.00194149
	Irak3	1.48719	0.000133296
	Fam135a	1.49353	1.49867e-06
	Jam2	1.49647	0.00201815
	Samsn1	1.50005	0.00108378
	Mfap3l	1.50142	1.74337e-05
	Thsd4	1.5033	0.0052561
	Adamts15	1.51013	0.00269331
	Pdk1	1.51074	0.000641465
	Rcan2	1.51124	0.00307662
	Aurkb	1.51447	0.00289048
	Rcan1	1.51588	0.000407106
	Btbd3	1.51618	8.37463e-05
	Mamdc2	1.51884	0.00930197
	4932438H23Rik	1.52217	0.000651
	Sowahb	1.52744	0.00084327
	Sgpp1	1.53235	0.000147858
	Myod1	1.54769	0.000144212
	Pbx3	1.55211	5.19826e-05
	Prune2	1.55869	0.000599134
	Zfp703	1.56994	0.00214521
	Cadm3	1.57483	0.000104126
	Mmp12	1.58332	0.00183212
	Chn1	1.58513	0.00299267
	Enpp5	1.58684	8.97084e-05
	Stox2	1.59013	0.00139469
	3425401B19Rik	1.59167	0.00210453
	Fam205a2	1.59352	0.00272612
	Plcb4	1.6044	0.00219282
	Cebpd	1.61038	0.00345662
	Cmtm5	1.61452	0.000471105
	Cdk1	1.62487	0.00336771
	H2-K1	1.63924	0.00490711
	Galt	1.64198	0.000144212
	Plekhg1	1.64243	0.0080927
	5330417C22Rik	1.64841	0.000281155
	Rtl8c	1.6539	0.00704558
	Socs7	1.66036	0.00018874
	Tmem56	1.6659	0.000490022
	Klhl36	1.6671	0.000511865
	Gpr50	1.66947	0.00149729
	Mtfr2	1.66954	0.0066482
	Lef1	1.67818	0.00959049
	Rgs4	1.68467	0.00289048
	Dpy19l3	1.68749	3.9892e-06
	Rbm47	1.69624	0.000452418
	Dmrt2	1.70003	0.00314133
	Mcc	1.70146	4.40755e-05
	Cd55b	1.70459	0.00436328
	Lingo1	1.71305	0.0018065
	Phactr2	1.727	0.000309953
	Itga8	1.73039	7.85677e-05
	Cpd	1.73127	1.31189e-06
	Cutal	1.73235	0.00122488
	Dock10	1.73461	0.000136945
	Mcpt8	1.74701	0.000106219
	Sgpp2	1.75635	4.99151e-05
	Gm2102	1.75654	0.000421529
	Slc12a3	1.75841	0.00299267
	Flrt1	1.7679	0.000317046
	Trim67	1.77154	0.000321046
	Fam49a	1.77268	0.000192126
	Gas7	1.773	5.16435e-05
	Kpna2	1.77746	0.000317046
	St8sia2	1.78367	0.000858545
	Apod	1.7855	0.000136945
	Schip1	1.78626	9.64484e-06
	Il12a	1.79026	0.00181042
	Reps2	1.80289	0.000179817
	Ulbp1	1.80298	0.000334211
	Nrxn1	1.80731	3.58257e-05
	Ppp1r16b	1.81485	0.000387406
	Kcnk2	1.82025	0.000785981
	Grip1	1.82909	2.08298e-05
	Tm6sf1	1.83918	0.000142864
	Gipc2	1.84744	0.000657418
	Prkce	1.84759	0.000484727
	Apcs	1.85713	8.8968e-05
	Hs3st1	1.86159	3.92694e-05
	Atp10a	1.88787	1.96639e-06
	Ypel2	1.88873	0.000160123
	1700024B05Rik	1.90341	3.25417e-05
	Cthrc1	1.90555	0.00267082
	Boc	1.91072	0.000417143
	Tcf24	1.91467	0.000143834
	Sulf2	1.93021	0.00299267
	Casp7	1.9351	3.69515e-05
	Negr1	1.93685	0.00177651
	Nudt7	1.93831	0.000130607
	Prdm12	1.93877	7.32262e-06
	Sp6	1.96181	0.000307252
	Tpd52	1.96439	1.96639e-06
	Ptprm	1.96883	0.00139937
	Trpv2	1.97913	3.92694e-05
	Ankrd6	1.98692	0.000912896
	Cpm	1.98792	0.000299504
	2610528A11Rik	1.99291	0.00335617
	Fgf5	2.00642	1.47556e-05
	Peg10	2.0068	0.00253432
	Serpinb9f	2.0259	0.0021003
	Ppp1r3b	2.02854	0.000686921
	Zcchc12	2.05115	0.00385193
	Slc25a21	2.0522	3.92694e-05
	Lrba	2.05504	1.49735e-05
	Napepld	2.05844	8.1486e-05
	Fgfr4	2.0633	9.63303e-05
	Mab21l1	2.06377	5.38718e-05
	Slc25a23	2.07571	8.27118e-05
	Ccdc148	2.07731	9.64484e-06
	Lrrn3	2.07733	1.11035e-05
	Gjb2	2.08	1.08539e-05
	Myo5b	2.08936	0.00014298
	Asic2	2.09435	0.00281273
	Fry	2.09688	2.95714e-06
	Klhl29	2.1033	0.000179817
	Srgn	2.11285	0.000650207
	Sfrp4	2.11994	8.81553e-05
	Sh2d4a	2.12429	6.05081e-07
	Adamts1	2.13268	0.00725413
	Cd55	2.13874	0.00069622
	Adgra1	2.15173	1.20217e-05
	Edn1	2.15893	0.000192126
	Scn3a	2.16011	0.000591626
	Kcnh5	2.16287	0.000160123
	Epha5	2.16889	4.01701e-06
	Fam83d	2.18766	0.000143834
	Zfp536	2.19128	1.70992e-05
	Blnk	2.19962	2.06944e-07
	Coq8a	2.19987	2.30247e-05
	Tox3	2.21733	0.000590683
	Ap1s3	2.22587	5.64972e-06
	Serpine2	2.23093	0.00348373
	Dbx1	2.2324	2.36917e-05
	Igf2	2.24032	3.69515e-05
	Cyp4a12b	2.25876	1.74337e-05
	Lix1	2.26215	0.0017882
	Ehd3	2.27162	7.32262e-06
	Nfia	2.29074	1.77247e-05
	Pipox	2.29241	2.92716e-05
	Stk32a	2.32501	0.000124529
	Tle4	2.33165	0.000108517
	Chrna1	2.34117	0.000327324
	Ramp2	2.38867	5.52015e-05
	Adamts5	2.39451	5.52015e-05
	Serpinb1a	2.39828	3.58257e-05
	Serpinb9h	2.40302	0.0013315
	Pygl	2.41519	0.000452418
	Zim1	2.41718	7.85677e-05
	Dpyd	2.42002	5.23973e-05
	Ndn	2.42438	5.15709e-06
	Epha6	2.4456	3.58257e-05
	Slc39a2	2.45426	0.000144212
	Crhr1	2.45841	0.0024539
	Fst	2.50043	3.36289e-06
	Prokr1	2.50184	8.37621e-05
	Ceacam2	2.53847	4.56627e-06
	Moxd1	2.5439	2.55325e-05
	Calb2	2.55791	0.00913684
	Vgll3	2.55801	1.49867e-06
	Prdm8	2.59101	0.000113653
	Plxna2	2.59333	4.01701e-06
	Neto2	2.62278	1.9051e-06
	Tslp	2.62826	0.00125136
	Agtr2	2.72331	0.00028195
	Cyp4a12a	2.73118	1.31189e-06
	Parm1	2.73868	0.00102019
	Krt23	2.75273	3.9892e-06
	Serpinb9g	2.76747	0.000433642
	Tmem163	2.77998	8.93996e-08
	Ceacam1	2.783	9.30354e-07
	Cnr1	2.78914	7.3015e-07
	Plagl1	2.84827	0.00159146
	Hgf	2.84921	9.95915e-05
	Rbpms	2.85897	1.84133e-05
	Peg3	2.86299	6.99968e-06
	Lrrn1	2.88746	0.000266207
	Tmem117	2.93623	1.96639e-06
	Kcnk1	2.94571	2.1627e-06
	Serpinb9e	2.94982	0.00102857
	Car2	2.9501	3.17534e-06
	Elfn1	3.01503	2.23634e-06
	Elmo1	3.03825	4.01701e-06
	Usp29	3.04888	2.06944e-07
	Pde1a	3.07398	0.000113229
	Epha3	3.12513	0.00112522
	Scn3b	3.12578	1.82824e-05
	Cited1	3.16804	8.37621e-05
	Npy1r	3.17115	0.000305139
	Crispld2	3.17691	8.81553e-05
	Ptprq	3.19488	8.95031e-06
	Dio2	3.20238	9.63776e-05
	Ppargc1a	3.218	0.000448229
	Cldn23	3.24804	0.00144064
	Prg4	3.27055	1.9051e-06
	Cyfip2	3.27435	1.1382e-05
	Adtrp	3.29504	1.31189e-06
	Cdh4	3.34026	4.58349e-07
	Pax5	3.42488	1.96639e-06
	Cxcl13	3.62895	0.00206281
	Pdzk1ip1	3.67603	9.29026e-05
	Cped1	3.81235	1.96639e-06
	Vat1l	3.83955	1.31189e-06
	Scg2	4.47616	2.85149e-05
	1700086L19Rik	4.90308	2.94507e-06
	Dbpht2	5.51448	1.31189e-06
