# Supplementary material for: Negative correlation of single-cell PAX3:FOXO1 expression with tumorigenicity in rhabdomyosarcoma
Source: Life Sci Alliance. 2021 Jun 29;4(9):e202001002. doi: 10.26508/lsa.202001002 (PMC8321661; doi:10.26508/lsa.202001002)
Supplement: Supplementary file 4 [file LSA-2020-01002_TableS4.xlsx]

## Sheet: Table S4
	Table S4. Pathways enriched (FDR<0.05) in genes that are differentially regulated in YFPhigh/ P3Fhigh cells versus YFPlow/ P3Flow cells (logFC <-1 or >1, FDR<0.01).
	Term	Count	p-value	adj.P.Val	Symbol
	GO_NEURON_PART	65	1.63274e-08	1.63437e-05	Asic2|Chrna1|Ank3|Apod|Cacnb2|Calb2|Car2|Cnih2|Cnr1|Crhr1|Epha3|Epha5|Epha6|Grid1|Hspb1|Kcna1|Kcnk1|Kcnk2|Mertk|Ncoa1|Ndn|Nrp2|Nrxn1|Sigmar1|Pcsk2|Pde1a|Plcb4|Ppargc1a|Reln|Dhrs3|Scg2|Scn3a|Stat1|Trpv2|Wfs1|Homer2|Syn3|Schip1|Adgra1|Nectin1|Ctsz|Cap2|Cpeb4|Tmem163|Grip1|Neto2|Cyfip2|Slc16a3|Wasf1|Cadm3|Scn2a|Boc|Dock10|Eea1|Dennd1a|Pkp4|Itga8|Lrrc7|Napepld|Elfn1|Ppp1r9a|Abat|Ocrl|Frmpd4|Flrt1
	GO_INTRINSIC_COMPONENT_OF_PLASMA_MEMBRANE	62	4.84237e-08	2.42361e-05	Asic2|Chrna1|Agtr2|Cacnb2|Cdh4|Cnih2|Cnr1|Crhr1|Epha3|Epha5|Epha6|F2rl2|Fgfr4|Gpr50|Grid1|H2-K1|Il13ra1|Irs1|Cd47|Kcna1|Kcnk1|Kcnk2|Mertk|Npy1r|Nrp2|Nrxn1|Sigmar1|Plxna2|Ptprm|Ptprt|Scn3a|Slc12a3|Slc7a7|Tspan7|Trpv2|Sgcb|Ceacam1|Ceacam2|Meltf|Ccrl2|Ramp2|Slc2a5|Prokr1|Nectin1|Slc22a17|Tspan13|Jam2|Ulbp1|Slc16a3|Cadm3|Scn2a|Boc|Slc39a2|5330417C22Rik|Scn3b|Kcnh5|Itga8|Lrrc7|Acvr1c|Slc4a11|Cd59b|Flr…
	GO_NEURON_PROJECTION	51	3.02619e-07	0.000100974	Asic2|Chrna1|Ank3|Apod|Calb2|Car2|Cnih2|Cnr1|Crhr1|Epha3|Epha5|Epha6|Hspb1|Kcna1|Kcnk1|Kcnk2|Mertk|Ncoa1|Nrp2|Sigmar1|Pcsk2|Plcb4|Ppargc1a|Reln|Dhrs3|Scn3a|Stat1|Trpv2|Wfs1|Homer2|Schip1|Nectin1|Ctsz|Cpeb4|Grip1|Cyfip2|Wasf1|Scn2a|Boc|Dock10|Eea1|Dennd1a|Itga8|Lrrc7|Napepld|Elfn1|Ppp1r9a|Abat|Ocrl|Frmpd4|Flrt1
	GO_CELL_SURFACE	35	1.56102e-06	0.000390646	Chrna1|Ank3|Cdh4|Cd55|Epha5|Fzd1|Gfra2|H2-K1|Il13ra1|Cd47|Kcna1|Kcnk2|Lepr|Nrxn1|Ptprt|Sfrp4|Serpine2|Trpv2|Ceacam1|Ceacam2|Meltf|Ccrl2|Ramp2|Ctsz|Cpm|P2ry12|Sulf2|Ulbp1|Fgg|Adtrp|Adamts15|Kcnh5|Itga8|Cd59b|Gm8909
	GO_SYNAPSE_PART	38	5.20479e-06	0.001042	Asic2|Chrna1|Ank3|Cacnb2|Calb2|Cnih2|Cnr1|Grid1|Kcna1|Kcnk2|Kpna2|Nrp2|Nrxn1|Sigmar1|Plcb4|Srgn|Wfs1|Homer2|Syn3|Adgra1|Nectin1|Cap2|Cpeb4|Tmem163|Grip1|Neto2|Slc16a3|Wasf1|Cadm3|Scn2a|Dock10|Eea1|Dennd1a|Pkp4|Itga8|Lrrc7|Ppp1r9a|Frmpd4
	GO_DNA_PACKAGING_COMPLEX	10	7.46108e-06	0.00124476	H2afx|H1f5|H4c8|H3c8|H4c6|H2bc3|H2bc7|H2bc13|H2bc14|H2bc18
	GO_CELL_JUNCTION	45	2.35067e-05	0.00336146	Chrna1|Ank3|Calb2|Cdh4|Cnih2|Fgfr4|Fhl1|Fzd1|Gjb2|Grid1|Hspb1|Kcna1|Kcnk1|Nfia|Nrap|Nrxn1|Sigmar1|Ptprm|Ptprr|Ceacam1|Ceacam2|Homer2|Syn3|Irf6|Ehd3|Nectin1|Jam2|Cpeb4|Cldn23|Tmem163|Pard3b|Grip1|Cyfip2|Wasf1|Cadm3|Scn2a|Tmem47|Smagp|Dennd1a|Pkp4|Itga8|Lrrc7|Ppp1r9a|Cd59b|Flrt1
	GO_PROTEIN_DNA_COMPLEX	13	2.68756e-05	0.00336281	H2afx|Hoxa11|Lef1|Nkx2-5|H1f5|H4c8|H3c8|H4c6|H2bc3|H2bc7|H2bc13|H2bc14|H2bc18
	GO_SYNAPSE	42	3.20613e-05	0.00356593	Asic2|Chrna1|Ank3|Cacnb2|Calb2|Cnih2|Cnr1|Grid1|Kcna1|Kcnk1|Kcnk2|Kpna2|Nrp2|Nrxn1|Sigmar1|Plcb4|Srgn|Serpine2|Wfs1|Homer2|Syn3|Adgra1|Nectin1|Cap2|Cpeb4|Tmem163|Grip1|Neto2|Cyfip2|Slc16a3|Wasf1|Cadm3|Scn2a|Dock10|Eea1|Dennd1a|Pkp4|Itga8|Lrrc7|Elfn1|Ppp1r9a|Frmpd4
	GO_CELL_PROJECTION_PART	48	5.79843e-05	0.00578409	Asic2|Ank3|Apod|Calb2|Cnih2|Cnr1|Crhr1|Epha5|Gli3|Hspb1|Kcna1|Kcnk1|Kcnk2|Mertk|Sigmar1|Pcsk2|Plcb4|Ppargc1a|Reln|Dhrs3|Stat1|Trpv2|Wfs1|Ceacam1|Ceacam2|Homer2|Schip1|Ehd3|Nectin1|Ctsz|Cpeb4|P2ry12|Tbc1d30|Cep128|Wasf1|Scn2a|Boc|Dock10|Eea1|Dennd1a|Itga8|Lrrc7|Napepld|Elfn1|Ppp1r9a|Ocrl|Frmpd4|Flrt1
	GO_SYNAPTIC_MEMBRANE	21	6.35614e-05	0.00578409	Chrna1|Ank3|Calb2|Cnih2|Cnr1|Grid1|Kcna1|Kpna2|Nrp2|Nrxn1|Sigmar1|Homer2|Nectin1|Cpeb4|Grip1|Slc16a3|Cadm3|Scn2a|Dennd1a|Itga8|Lrrc7
	GO_POSTSYNAPSE	26	7.69215e-05	0.00641653	Asic2|Chrna1|Ank3|Cnih2|Grid1|Kcna1|Kpna2|Nrp2|Sigmar1|Plcb4|Srgn|Homer2|Syn3|Adgra1|Cap2|Cpeb4|Grip1|Neto2|Slc16a3|Wasf1|Dock10|Pkp4|Itga8|Lrrc7|Ppp1r9a|Frmpd4
	GO_PARALLEL_FIBER_TO_PURKINJE_CELL_SYNAPSE	4	0.000205653	0.0135101	Calb2|Plcb4|Slc16a3|Cadm3
	GO_RECEPTOR_COMPLEX	19	0.000207929	0.0135101	Chrna1|Cnih2|Epha3|Epha5|Epha6|Fgfr4|Gfra2|Il13ra1|Irs1|Lepr|Mertk|Nrp2|Plxna2|Ceacam1|Ceacam2|Ramp2|Itga8|Lrrc7|Acvr1c
	GO_NEURON_TO_NEURON_SYNAPSE	17	0.000214239	0.0135101	Cnih2|Grid1|Sigmar1|Plcb4|Homer2|Syn3|Adgra1|Nectin1|Cap2|Cpeb4|Neto2|Slc16a3|Pkp4|Itga8|Lrrc7|Ppp1r9a|Frmpd4
	GO_PLASMA_MEMBRANE_REGION	40	0.000215945	0.0135101	Chrna1|Ank3|Calb2|Car2|Cnih2|Cnr1|F2rl2|Grid1|Hmox1|Irs1|Kcna1|Kcnk1|Kcnk2|Kpna2|Lepr|Nrp2|Nrxn1|Sigmar1|Dhrs3|Slc12a3|Slc7a7|Ceacam1|Ceacam2|Homer2|Slc2a5|Ehd3|Nectin1|Cpeb4|P2ry12|Pard3b|Grip1|Slc16a3|Cadm3|Adtrp|Scn2a|Dennd1a|Itga8|Lrrc7|Napepld|Slc4a11
	GO_DENDRITIC_TREE	24	0.000313297	0.0170211	Asic2|Ank3|Apod|Calb2|Cnih2|Crhr1|Epha5|Kcna1|Kcnk1|Pcsk2|Plcb4|Ppargc1a|Reln|Stat1|Wfs1|Homer2|Nectin1|Cpeb4|Wasf1|Dock10|Dennd1a|Elfn1|Ppp1r9a|Frmpd4
	GO_SOMATODENDRITIC_COMPARTMENT	30	0.000327414	0.0170211	Asic2|Ank3|Apod|Calb2|Cnih2|Crhr1|Epha5|Kcna1|Kcnk1|Kcnk2|Ndn|Nrxn1|Pcsk2|Pde1a|Plcb4|Ppargc1a|Reln|Stat1|Wfs1|Homer2|Nectin1|Cpeb4|Wasf1|Dock10|Dennd1a|Itga8|Elfn1|Ppp1r9a|Frmpd4|Flrt1
	GO_INTRINSIC_COMPONENT_OF_SYNAPTIC_MEMBRANE	11	0.000331686	0.0170211	Chrna1|Cnih2|Cnr1|Grid1|Kcna1|Nrp2|Nrxn1|Nectin1|Slc16a3|Cadm3|Scn2a
	GO_EXTRACELLULAR_MATRIX	22	0.000340083	0.0170211	Adamts1|Aplp1|Bmp7|Hpse|Lrrn1|Mdk|Mmp12|Reln|Apcs|Serpine2|Adamts5|Ctsz|Serpinb1a|Cthrc1|Crispld2|Prg4|Fgg|Thsd4|Adamts15|Lingo1|Elfn1|Flrt1
	GO_CYTOPLASMIC_VESICLE_PART	46	0.000396512	0.0189004	Cnih2|Cd55|H2-K1|Hgf|Hpse|Igf1|Igf2|Il12a|Cd47|Myo5b|Srgn|Wfs1|Ceacam1|Ceacam2|Syn3|Acpp|Slc2a5|Ehd3|Moxd1|Ctsz|Serpinb1a|Mcoln2|Optn|Plekhf2|Cotl1|Tmem163|Crispld2|Sec16b|Fgg|Pygl|Smagp|Phactr2|Eea1|Dennd1a|Gca|5330417C22Rik|Parm1|Serpinb10|Lrrc7|Napepld|Ap1s3|Ocrl|Cd59b|Flrt1|Whamm|Gm8909
	GO_PLASMA_MEMBRANE_PROTEIN_COMPLEX	23	0.000531235	0.0241712	Chrna1|Cacnb2|Cdh4|Cnih2|Gjb2|H2-K1|Igf1|Il13ra1|Irs1|Kcna1|Kcnk1|Kcnk2|Scn3a|Sgcb|Ceacam1|Ceacam2|Ramp2|Scn2a|Scn3b|Itga8|Lrrc7|Acvr1c|Gm8909
	GO_CELL_CELL_JUNCTION	19	0.000799218	0.0347833	Ank3|Calb2|Cdh4|Fgfr4|Gjb2|Nrap|Ptprm|Ceacam1|Ceacam2|Nectin1|Jam2|Cldn23|Pard3b|Cadm3|Scn2a|Tmem47|Pkp4|Lrrc7|Flrt1
	GO_GLUTAMATERGIC_SYNAPSE	16	0.00101772	0.0424474	Cnih2|Cnr1|Grid1|Kcna1|Kpna2|Nrp2|Nrxn1|Plcb4|Srgn|Homer2|Syn3|Adgra1|Grip1|Scn2a|Ppp1r9a|Frmpd4
	GO_TRANSPORT_VESICLE	17	0.00113909	0.0456092	Cnih2|Cd55|Edn1|Fgfr4|H2-K1|Igf1|Pcsk2|Wfs1|Ceacam1|Ceacam2|Syn3|Plekhf2|Tmem163|Crispld2|Sec16b|Cd59b|Gm8909
