# Supplementary material for: Negative correlation of single-cell PAX3:FOXO1 expression with tumorigenicity in rhabdomyosarcoma
Source: Life Sci Alliance. 2021 Jun 29;4(9):e202001002. doi: 10.26508/lsa.202001002 (PMC8321661; doi:10.26508/lsa.202001002)
Supplement: Supplementary file 5 [file LSA-2020-01002_TableS5.xlsx]

## Sheet: Table S5
	Table S5. Genes with stronger ATAC-Seq signals in YFPlow/ P3Flow U23674 cells.
	PeakID	Chromosome	Start	End	Strand	Peak Score	Focus Ratio/Region Size	Detailed Annotation	Distance to TSS	Nearest PromoterID	Gene Name
	chr15-14	chr15	87715324	87715474	+	34.5	0	intron (NM_134096, intron 2 of 3)	80544	NR_105817	Mir6393
	chr2-159	chr2	137049542	137049692	+	22	0	intron (NM_001038641, intron 6 of 7)	66903	NM_013822	Jag1
	chr2-178	chr2	10199590	10199740	+	21.1	0	intron (NM_172471, intron 5 of 13)	46122	NM_172471	Itih5
	chr3-224	chr3	123653079	123653229	+	20.6	0	intron (NR_121616, intron 2 of 13)	19323	NM_031186	Ndst3
	chr8-101	chr8	88792787	88792937	+	18.7	0	Intergenic	95834	NM_001128171	Cyld
	chr3-343	chr3	108772224	108772374	+	16.7	0	intron (NM_177859, intron 7 of 11)	32641	NM_177859	Aknad1
	chr5-150	chr5	147748212	147748362	+	16.7	0	Intergenic	-22299	NM_010228	Flt1
	chr17-140	chr17	54158889	54159039	+	16.3	0	Intergenic	140070	NM_022025	Slc5a7
	chr8-139	chr8	68625839	68625989	+	16.3	0	intron (NM_172753, intron 2 of 9)	109232	NM_001252623	Csgalnact1
	chr3-399	chr3	148595739	148595889	+	16.3	0	Intergenic	358821	NM_001081298	Adgrl2
	chr2-309	chr2	6118313	6118463	+	16.3	0	intron (NM_144883, intron 1 of 3)	11797	NM_144883	Proser2
	chr16-176	chr16	77754971	77755121	+	15.8	0	Intergenic	108773	NR_029540	Mir125b-2
	chr14-86	chr14	120211802	120211952	+	15.8	0	Intergenic	-63792	NM_207515	Mbnl2
	chr16-212	chr16	95814905	95815055	+	15.8	0	Intergenic	83733	NR_040485	1600002D24Rik
	chr15-231	chr15	77945878	77946028	+	15.3	0	intron (NM_001168260, intron 7 of 8)	10769	NM_001168260	Foxred2
	chr11-199	chr11	8365566	8365716	+	15.3	0	Intergenic	298894	NM_001083587	Tns3
	chr5-167	chr5	107087436	107087586	+	15.3	0	Intergenic	122950	NM_001271566	Cdc7
	chr2-346	chr2	141587426	141587576	+	15.3	0	intron (NM_001013802, intron 6 of 18)	-916025	NM_178382	Flrt3
	chr15-252	chr15	78078921	78079071	+	14.8	0	intron (NM_007583, intron 1 of 3)	40284	NM_007583	Cacng2
	chr6-255	chr6	91559420	91559570	+	14.8	0	Intergenic	43460	NM_026309	Lsm3
	chr1-217	chr1	152536488	152536638	+	14.8	0	intron (NM_001346119, intron 11 of 17)	88654	NM_016846	Rgl1
	chr15-236	chr15	103295937	103296087	+	14.4	0	intron (NM_019817, intron 5 of 8)	10887	NR_029766	Mir148b
	chr8-286	chr8	105186738	105186888	+	13.9	0	intron (NM_022309, intron 3 of 5)	16139	NM_001161458	Cbfb
	chr11-242	chr11	12394275	12394425	+	13.9	0	intron (NM_172496, intron 1 of 14)	17790	NM_001282994	Cobl
	chr18-103	chr18	82522796	82522946	+	13.9	0	intron (NM_001025245, intron 3 of 3)	-31592	NM_001025256	Mbp
	chr13-262	chr13	106304096	106304246	+	13.9	0	Intergenic	632744	NM_029665	Ipo11
	chr13-221	chr13	80557216	80557366	+	13.9	0	Intergenic	-326131	NM_001042591	Arrdc3
	chr15-355	chr15	102167721	102167871	+	13.4	0	MER5A|DNA|hAT-Charlie	17221	NM_146064	Soat2
	chr2-498	chr2	95119780	95119930	+	13.4	0	ORR1E|LTR|ERVL-MaLR	-681669	NM_001305258	Api5
	chr15-290	chr15	74563417	74563567	+	13.4	0	intron (NM_174991, intron 17 of 30)	47296	NM_174991	Adgrb1
	chr2-520	chr2	167949368	167949518	+	13.4	0	intron (NM_011201, intron 1 of 8)	17116	NM_011201	Ptpn1
	chr11-282	chr11	101687986	101688136	+	13.4	0	Intergenic	22520	NM_025404	Arl4d
	chr3-586	chr3	146607469	146607619	+	13.4	0	L2c|LINE|L2	8054	NM_019957	Dnase2b
	chr10-165	chr10	86310707	86310857	+	13.4	0	intron (NM_011595, intron 1 of 4)	10370	NM_011595	Timp3
	chr13-288	chr13	113202222	113202372	+	12.9	0	LTR90A|LTR|LTR	-7362	NM_023612	Esm1
	chr16-352	chr16	96372062	96372212	+	12.9	0	intron (NM_001177886, intron 2 of 8)	10373	NM_028078	Igsf5
	chr2-509	chr2	146307225	146307375	+	12.9	0	intron (NM_001033348, intron 38 of 40)	48014	NR_040619	A930019D19Rik
	chr14-139	chr14	18940133	18940283	+	12.4	0	Intergenic	-46581	NM_144839	Ube2e2
	chr6-410	chr6	144689180	144689330	+	12.4	0	intron (NR_040519, intron 1 of 2)	16387	NR_040519	Sox5os3
	chr3-611	chr3	120570113	120570263	+	12.4	0	intron (NR_130170, intron 12 of 18)	316544	NR_130170	6530403H02Rik
	chr18-116	chr18	36492680	36492830	+	12.4	0	Intergenic	23050	NM_010415	Hbegf
	chr9-178	chr9	90162752	90162902	+	12.4	0	promoter-TSS (NM_001326351)	-151	NM_001003911	Adamts7
	chr9-168	chr9	3029753	3029903	+	12.4	0	GSAT_MM|Satellite|Satellite	8915	NR_039546	Mir101c
	chr3-673	chr3	79532015	79532165	+	12.4	0	intron (NM_001162999, intron 1 of 16)	35589	NM_001162999	Fnip2
	chr2-739	chr2	22588627	22588777	+	12.4	0	Intergenic	-33625	NM_008078	Gad2
	chr19-173	chr19	53313827	53313977	+	12.4	0	intron (NM_001008542, intron 1 of 5)	3396	NM_001008542	Mxi1
	chr9-183	chr9	27192043	27192193	+	12.4	0	Intergenic	-36697	NM_023277	Jam3
	chr5-325	chr5	151065415	151065565	+	12	0	intron (NM_146258, intron 4 of 13)	112883	NM_013823	Kl
	chr3-661	chr3	151931292	151931442	+	12	0	Intergenic	-93839	NM_008966	Ptgfr
	chr3-694	chr3	137267893	137268043	+	12	0	Intergenic	-73110	NM_001163522	Emcn
	chr2-713	chr2	129330712	129330862	+	12	0	Intergenic	-20815	NM_010554	Il1a
	chr15-393	chr15	36742869	36743019	+	12	0	Intergenic	47988	NM_001253807	Ywhaz
	chr5-336	chr5	35673153	35673303	+	11.5	0	intron (NM_030127, intron 1 of 8)	6552	NM_001042615	Htra3
	chr2-740	chr2	24341646	24341796	+	11.5	0	MIR|SINE|MIR	-3570	NM_001159562	Il1rn
	chr13-370	chr13	16717493	16717643	+	11.5	0	Intergenic	705717	NM_008380	Inhba
	chr15-409	chr15	83565571	83565721	+	11.5	0	intron (NM_009775, intron 1 of 3)	2073	NM_009775	Tspo
	chr18-159	chr18	79270794	79270944	+	11.5	0	Intergenic	-161478	NM_053099	Setbp1
	chr13-364	chr13	113203161	113203311	+	11.5	0	Intergenic	-6423	NM_023612	Esm1
	chr16-380	chr16	46587231	46587381	+	11.5	0	Intergenic	-90339	NM_021497	Nectin3
	chr3-696	chr3	138745685	138745835	+	11.5	0	intron (NM_019571, intron 1 of 7)	3552	NM_019571	Tspan5
	chr6-520	chr6	146776728	146776878	+	11.5	0	3' UTR (NM_172734, exon 14 of 14)	-28727	NM_172309	Arntl2
	chr6-496	chr6	71934219	71934369	+	11.5	0	intron (NM_009088, intron 12 of 33)	25241	NM_009088	Polr1a
	chr3-760	chr3	31495433	31495583	+	11.5	0	Intergenic	-185189	NM_172861	Slc7a14
	chr2-695	chr2	102981501	102981651	+	11.5	0	Intergenic	-79911	NM_001039150	Cd44
	chr13-434	chr13	107925684	107925834	+	11	0	Intergenic	-35695	NM_145456	Zswim6
	chr3-832	chr3	104993919	104994069	+	11	0	Intergenic	-32285	NM_009520	Wnt2b
	chr3-753	chr3	154755325	154755475	+	11	0	Intergenic	44267	NM_175176	Erich3
	chr12-192	chr12	108396222	108396372	+	11	0	intron (NM_001286346, intron 1 of 21)	-14336	NM_001043336	Eml1
	chr2-798	chr2	172467359	172467509	+	11	0	B1F|SINE|Alu	-5120	NM_029608	Fam209
	chr18-169	chr18	47562646	47562796	+	11	0	intron (NR_033454, intron 1 of 5)	24986	NR_033454	Gm5095
	chr13-432	chr13	94152938	94153088	+	10.5	0	intron (NM_172589, intron 2 of 3)	95217	NM_172589	Lhfpl2
	chr15-505	chr15	66118501	66118651	+	10.5	0	intron (NM_152923, intron 1 of 14)	-141772	NM_001145096	Hhla1
	chr3-922	chr3	143155717	143155867	+	10.5	0	MLT2B3|LTR|ERVL	-87263	NR_040551	A830019L24Rik
	chr15-338	chr15	60739725	60739875	+	10.5	0	Intergenic	-83165	NR_030696	9930014A18Rik
	chr15-503	chr15	62119158	62119308	+	10.5	0	intron (NR_132746, intron 2 of 6)	79976	NR_132746	Pvt1
	chr11-484	chr11	82169505	82169655	+	10.5	0	Intergenic	10232	NM_011329	Ccl1
	chr3-723	chr3	94624379	94624529	+	10.5	0	intron (NM_001293728, intron 6 of 11)	34418	NM_001293728	Tuft1
	chr2-857	chr2	146583733	146583883	+	10.5	0	B2_Mm2|SINE|B2	40877	NR_040502	4933406D12Rik
	chr3-877	chr3	54444001	54444151	+	10	0	Intergenic	82969	NM_015784	Postn
	chr16-484	chr16	85455171	85455321	+	10	0	TTS (NM_144853)	95127	NM_144853	Cyyr1
	chr6-489	chr6	39304353	39304503	+	10	0	Intergenic	73279	NM_028123	Slc37a3
	chr10-286	chr10	119615391	119615541	+	10	0	intron (NM_133442, intron 1 of 21)	146233	NR_045359	Grip1os2
	chr1-573	chr1	112785290	112785440	+	10	0	Intergenic	-920447	NM_001081316	Dsel
	chr13-503	chr13	67811624	67811774	+	10	0	Lx9|LINE|L1	-2117	NM_198322	Zfp273
	chr15-467	chr15	77398040	77398190	+	10	0	intron (NM_029419, intron 1 of 5)	995	NM_029419	Apol7a
	chr5-503	chr5	119032150	119032300	+	10	0	Intergenic	-76011	NR_040693	1700081H04Rik
	chr3-1018	chr3	152152121	152152271	+	9.57	0	intron (NM_016867, intron 1 of 5)	13704	NM_016867	Gipc2
	chr16-389	chr16	91475870	91476020	+	9.57	0	RLTR16|LTR|ERVK	-9270	NM_010508	Ifnar1
	chr7-333	chr7	116993966	116994116	+	9.57	0	Intergenic	-386938	NM_175645	Xylt1
	chr9-321	chr9	123845233	123845383	+	9.57	0	intron (NM_148925, intron 1 of 18)	6353	NM_148925	Fyco1
	chr2-994	chr2	110176885	110177035	+	9.57	0	Intergenic	-126481	NR_040508	Ccdc34os
	chr18-243	chr18	54900657	54900807	+	9.57	0	intron (NM_175751, intron 3 of 9)	89448	NM_175751	Zfp608
	chr14-256	chr14	67485591	67485741	+	9.57	0	Intergenic	-87924	NR_045961	4930438E09Rik
	chr1-640	chr1	135852393	135852543	+	9.57	0	TTS (NM_001130176)	11607	NM_001130176	Tnnt2
	chr18-244	chr18	66141190	66141340	+	9.57	0	MLT1F2|LTR|ERVL-MaLR	78068	NR_030467	Mir694
	chr11-526	chr11	64369614	64369764	+	9.57	0	Intergenic	-65643	NM_178870	Hs3st3a1
	chr11-687	chr11	63023565	63023715	+	9.09	0	intron (NR_105772, intron 5 of 6)	-19506	NR_126547	Cdrt4os1
	chr18-285	chr18	79626263	79626413	+	9.09	0	Intergenic	-420557	NM_053117	Pard6g
	chr10-418	chr10	31467334	31467484	+	9.09	0	Intergenic	-21488	NM_009413	Tpd52l1
	chr3-1099	chr3	137981463	137981613	+	9.09	0	promoter-TSS (NM_001310753)	11	NM_011932	Dapp1
	chrY-10	chrY	6726938	6727088	+	9.09	0	Intergenic	440764	NM_001101623	Gm20826
	chr8-549	chr8	68975971	68976121	+	9.09	0	Intergenic	95491	NM_008509	Lpl
	chr11-655	chr11	107728697	107728847	+	9.09	0	Intergenic	-12296	NM_007582	Cacng1
	chr2-1181	chr2	145832572	145832722	+	9.09	0	intron (NM_028724, intron 4 of 12)	46531	NM_028724	Rin2
	chr2-1068	chr2	93276087	93276237	+	9.09	0	intron (NM_183180, intron 2 of 9)	58325	NM_183180	Tspan18
	chr13-539	chr13	42651941	42652091	+	9.09	0	Intergenic	-28783	NM_001302635	Phactr1
	chr15-604	chr15	79813984	79814134	+	9.09	0	MIR|SINE|MIR	-9350	NM_030689	Nptxr
	chr8-616	chr8	109920539	109920689	+	9.09	0	intron (NM_001122594, intron 10 of 18)	41591	NM_212447	Marveld3
	chr1-686	chr1	113297942	113298092	+	9.09	0	Intergenic	-1433099	NM_001081316	Dsel
	chr3-1125	chr3	49700312	49700462	+	9.09	0	Intergenic	56929	NM_130448	Pcdh18
	chr18-240	chr18	33463979	33464129	+	9.09	0	promoter-TSS (NM_001267717)	-25	NM_001109988	Nrep
	chr13-609	chr13	108158095	108158245	+	9.09	0	promoter-TSS (NM_028042)	455	NM_001127346	Ndufaf2
	chr18-268	chr18	41888530	41888680	+	9.09	0	intron (NM_029942, intron 5 of 6)	62589	NM_029942	Prelid2
	chr9-356	chr9	117692653	117692803	+	9.09	0	RMER15|LTR|ERVL	-62815	NM_001172121	Rbms3
	chr3-1140	chr3	68765430	68765580	+	9.09	0	Intergenic	74081	NM_008351	Il12a
	chrY-19	chrY	6787052	6787202	+	9.09	0	L1Md_F|LINE|L1	380650	NM_001101623	Gm20826
	chr6-888	chr6	140605384	140605534	+	8.61	0	B2_Mm2|SINE|B2	-17204	NM_178803	Aebp2
	chr17-542	chr17	27161060	27161210	+	8.61	0	intron (NM_173027, intron 1 of 5)	6629	NM_173027	Ip6k3
	chr15-660	chr15	78140337	78140487	+	8.61	0	Intergenic	-21132	NM_007583	Cacng2
	chr11-656	chr11	113008646	113008796	+	8.61	0	Intergenic	-183593	NR_130164	1700012H19Rik
	chr6-859	chr6	108677921	108678071	+	8.61	0	Intergenic	-17062	NR_104577	0610040F04Rik
	chr3-1051	chr3	83288272	83288422	+	8.61	0	Intergenic	232809	NM_016784	Plrg1
	chr9-416	chr9	50476850	50477000	+	8.61	0	L2|LINE|L2	-17600	NM_029639	Plet1
	chr2-1221	chr2	12764718	12764868	+	8.61	0	Intergenic	-159248	NM_008961	Pter
	chr11-778	chr11	82015147	82015297	+	8.61	0	MIR|SINE|MIR	-20355	NM_011333	Ccl2
	chr5-648	chr5	143638082	143638232	+	8.61	0	intron (NM_011182, intron 1 of 12)	-13084	NM_001163548	Cyth3
	chr8-619	chr8	113523708	113523858	+	8.61	0	ORR1B2|LTR|ERVL-MaLR	6501	NR_110476	4930571O06Rik
	chrY-17	chrY	7043771	7043921	+	8.61	0	Intergenic	123931	NM_001101623	Gm20826
	chr3-1075	chr3	120436901	120437051	+	8.61	0	B3|SINE|B2	449756	NR_130170	6530403H02Rik
	chr2-1308	chr2	160353720	160353870	+	8.61	0	Intergenic	13270	NM_010658	Mafb
	chr11-725	chr11	112066178	112066328	+	8.61	0	L1MD|LINE|L1	645103	NR_024085	BC006965
	chr15-748	chr15	99345106	99345256	+	8.61	0	intron (NM_001310622, intron 1 of 25)	25301	NM_001310623	Fmnl3
	chr4-307	chr4	43972339	43972489	+	8.61	0	(CCCCCG)n|Simple_repeat|Simple_repeat	-11090	NM_001002787	Ccin
	chr3-1226	chr3	53987463	53987613	+	8.13	0	Intergenic	-123731	NM_026435	Ufm1
	chr2-1302	chr2	146919647	146919797	+	8.13	0	URR1B|DNA|hAT-Charlie	63833	NM_001033298	Kiz
	chr6-676	chr6	61913007	61913157	+	8.13	0	RLTR16C_MM|LTR|ERVK	-732272	NR_040287	A730020E08Rik
	chr5-671	chr5	45136917	45137067	+	8.13	0	intron (NR_131933, intron 5 of 5)	170791	NR_073013	4930431F12Rik
	chr10-455	chr10	5497600	5497750	+	8.13	0	intron (NM_001347732, intron 2 of 145)	-9361	NM_001347711	Syne1
	chrY-21	chrY	7037129	7037279	+	8.13	0	Intergenic	130573	NM_001101623	Gm20826
	chr7-470	chr7	134110231	134110381	+	8.13	0	intron (NM_007400, intron 3 of 22)	114791	NM_007400	Adam12
	chr14-318	chr14	60712373	60712523	+	8.13	0	intron (NM_001033272, intron 4 of 12)	-20456	NM_001310594	Spata13
	chr5-676	chr5	63743597	63743747	+	7.66	0	intron (NM_177006, intron 2 of 6)	-68823	NM_029554	0610040J01Rik
