# Supplementary material for: Negative correlation of single-cell PAX3:FOXO1 expression with tumorigenicity in rhabdomyosarcoma
Source: Life Sci Alliance. 2021 Jun 29;4(9):e202001002. doi: 10.26508/lsa.202001002 (PMC8321661; doi:10.26508/lsa.202001002)
Supplement: Supplementary file 9 [file LSA-2020-01002_TableS9.xlsx]

## Sheet: Table S9
	Table S9. STR fingerprinting of mouse cell lines.
	Cell line	Database comparison	% match	date	18-3		4-2		6-7		9-2		15-3		6-4		12-1		5-5		X-1
	SMP01	n/a	n/a	Aug-26 2020	16	16	20.3	20.3	18	18	18	18	22.3	22.3	17	17	17	17	16	16	27	27
	C2C12	n/a	n/a	Aug-26 2021	16	16	19.3	19.3	12	12	15	15	25.3	25.3	17	17	16	16	15	15	25	26
	U23674	n/a	n/a	Aug-26 2022	16	18	20.3	20.3	12	12	15	18	22.3	22.3	17	17	17	17	14	16	27	27
	U21459	n/a	n/a	Aug-26 2023	16	17	20.3	20.3	12	15	18	18	21.3	22.3	17	18	17	18	14	16	27	27
